# Supplementary material for: Contraindications to Whole-Body Cryostimulation (WBC). A position paper from the WBC Working Group of the International Institute of Refrigeration and the multidisciplinary expert panel
Source: Front Rehabil Sci. 2025 Apr 15;6:1567402. doi: 10.3389/fresc.2025.1567402 (PMC12037594; doi:10.3389/fresc.2025.1567402)
Supplement: Supplementary file 1 [file Table1.xlsx]

## Sheet: Foglio1
		Absolute contraindications due to transitory conditions
Article /Item	Current Infection	Blood pressure	body temperature (fever)	anemia (severe)	dehydration	pregnancy	abrasion injuries	recent surgery (ca 6 months)	injury	body weight	Weight (Kg)	open wounds	ulcers	emaciation / cachexia	hypothermia	unable to mantain standing position		allergy/intolerance/sensitivity to cold	cold urticaria	warmth hypersensitivity	claustrophobia	alcohol abuse	drug abuse	addictions		general controindication to WBC		cardiovascular condition	acute cardiovascular disease	heart condition	angina pectoris	unstable angina pectoris	uncontrolled hypertension	unstable hypertension	Untreated hypertension	coronary artery disease	aortic valve steonis or venous stenosis of the left mouth	unstable coronary disease	circulatory insufficiency	history of myocardial infarction (acute or recent)	history of heart rhythm disorder	dangerous/severe arrhythmias	valvular heart disease	pacemaker		previous venous thrombo embolic event	deep vein diseases	peripheral artery occlusive disease	local blood flow disorders
Duraes, 2023	x	x	x															x			x	x	x										x			x				x	x		x	x		x
Rymaszewska, 2021																		x			x	x	x										x			x			x								x
Klemm P, 2013	x					x				x	120							x																				x		x
Zembron-Lacny A, 2020				x	x
Louis J., 2020																														x
Pilch W., 2020	x	x
Śliwicka E., 2020																										x
Radecka, 2020																										x
Douzi, 2019
Straburzyńska-Lupa A., 2018																										x
Rivera J., 2018			x															x										x
Krueger, 2018							x														x					x
Kojima C., 2018
Stanek, 2018																										x
Vitenet M., 2018																										x
Wilson LJ, 2018
Hirvonen, 2017																		x												x			x								x
Mawhinney C., 2017																														x
Stanek A., 2016																										x
Happe S., 2016																					x							x		x	x		x			x					x
Abaïdia, 2017
Kulikov, 2015
Gizińska, 2015
De Nardi, 2015																										x
Dulian, 2015
Sutkowy, 2015																																	x						x
Krüger, 2015							x											x			x
Schaal, 2015																		x										x
Ferreira-Junior, 2015	x			x														x			x							x			x				x											x		x
Giemza, 2015														x	x			x			x							x				x							x		x		x
Hammond, 2014																		x			x									x
Grasso, 2014
Szygula, 2014																										x
Mila-Kierzenkowska, 2013
Selfe, 2014
Giemza C., 2014														x	x			x			x							x				x					x		x			x							x
Cholewka, 2012														x	x			x			x											x							x										x
Costello JT, 2014
Bettoni L., 2013
Tarja Westerlund, 2003
Fonda B., 2013
Tarja Westerlund,.2004
Costello JT., 2012																										x
Szczepańska-Gieracha, 2014
Hausswirth, 2011																		x		x	x
Costello JT, 2012																										x
B. Dugué, 2005
Pournot, 2011																		x			x
Smolander, 2009
Ma SY, 2013																		x										x
Kamińska-Staruch, 2007
Straub RH., 2009
L. Savalli, 2006																												x
Armand Cholewka, 2006
Wozniak, 2007
Smolander J., 2004
Hirvonen, 2006																		x										x					x								x
Fontana JM, 2023			x			x								x				x			x							x						x
Tarja Westerlund, 2006
Kujawski, 2022
J. Smolander, 2006
Rymaszewska, 2008			x									x						x			x	x	x																x							x
Stanek A., 2020																										x
Alina Wozniak, 2007
Dudzinska, 2021																										x
Leppaluoto J., 2008
Wiecek, M., 2023																										x
Storniolo, 2023																												x
Rymaszewska, J., 2020						x												x			x								x					x					x								x
Wiecek, 2019																										x
Pokora, 2023		x																															x
Pilch, W., 2022																										x							x
Haq, 2022												x						x										x					x
Jaworska, 2020
Michnik, 2020																		x			x												x																x
Kowal, M., 2022	x			x														x			x							x			x				x											x		x
Romanowski, 2020	x																																x	x					x	x
Ptazsek, 2023	x		x	x		x												x										x				x	x							x	x	x		x		x		x
Pilch, W., 2021																		x								x							x
Klemm , 2022	x																	x								x												x
Senczyszyn , 2021																										x
Qu, 2020
Wiecek, 2020																										x
Ptaszek B., 2023																										x
Ptaszek, 2023																										x
Widlak, 2023																										x
Jurecka, 2023
Kozłowska-Flis, M., 2021						x												x			x								x				x	x													x
J. Leppäluoto, 2009
Ptaszek, B., 2021	x		x	x		x												x											x			x	x							x				x		x		x
Lange U, 2008
Lubkowska, A, 2008																										x
Rymaszewska, 2008			x									x						x			x																		x
Ptasek 2022																										x
Kozłowska, 2021		x																x										x
Naylor, 2023																										x
Straburzyńska-Lupa, A., 2021																										x
Varallo G., 2022			x			x												x			x								x					x
Kujawski, S., 2023
Barłowska-Trybulec, 2022																										x
Haq. A., 2021
Wyrostek, 2021																										x
Piotrowska, 2021																										x
Polidori G., 2020																										x
Magdalena,2022																										x
Wojciak,2021																										x
Bouzigon, R., 2021
Banfi a, 2008
Wiecek,2023																										x
Braun, 2009
Michnik,2021																										x
Machnia, 2024
Hammond, L., 2020																			x		x									x
Broatch, 2019																										x
Stanek, 2023																										x
A. Lubkowska, 2009																										x
Barłowska-Trybulec, M., 2021
Westerlund, 2009
Banfi, 2008
Piterà, P., 2022	x			x		x	x								x	x		x			x									x		x			x					x	x		x	x		x	x	x
Coppi, 2022
Jaworska, 2021																										x
Kasmi, 2019
Miller, 2010			X									X						x			x			x															x							x
Nasi, 2020
Selleri, 2022												x						x										x					x
Sautillet, 2021
Wojtecka, 2009
Ptaszek, 2023	x	x	x	x		x												x										x				x		x						x		x		x		x		x
Klimek, 2010
Duch, 2019
Miller, 2010			x									x				x		x			x			x															x
Malone, 2021
Teległów, A., 2022
Skrzek, 2019												x																x																			x
Miller, 2016	x		x									x						x			x			x				x											x							x
Barłowska-Trybulec, 2019
Lubkowska, A., 2015																										x
Lubkowska, A, 2010																										x
Mila-Kierzenkowska, 2011
Kepinska, M., 2017																										x									x
Bieuzen, F., 2019
Fonda B., 2014																										x
Kulis A., 2019																										x
Stanek A., 2015																										x
Polidori G., 2018																		x			x									x
Russell, M., 2016
Stanek, A. 2018																										x
Bouzigon, R., 2017
Wilson, L.J., 2019
Stanek, A., 2019																										x
Szpotowicz-Czech, B., 2018																										x									x
Polidori, G., 2018			x																							x							x								x
Szymura, J., 2018																										x							x
Kulis, A., 2017																										x
Missmann, M., 2016	x																	x												x			x								x
Dębiec-Bąk, A., 2016
Sadura-Sieklucka, T., 2019								x
Sutkowy, P., 2014
Jaworska, J., 2018
Bryczkowska, I., 2018																										x
Ziemann, E., 2014
Wujek-Krajewska, E., 2017																										x
Zalewski, P., 2014																										x		x
Rymaszewska, J., 2019																		x			x	x							x										x								x
Pawik, M., 2019				x																										x	x				x				x			x
Cuttell, S., 2017																		x			x									x
Louis, J., 2015																														x
Giemza, C., 2016									x																	x
Chruściak, T., 2016
Zalewski, P., 2014
Cholewka, A., 2017														x	x			x			x					x				x		x							x			x	x						x
Lubkowska, 2019
Miller, E., 2013			x									x	x					x			x			x															x							x
Zalewski, 2013																												x
Wołyńska-Ślezyńska, 2012
Schaal, 2013
Hausswirth, C., 2013																										x				x
Wozniak, 2013
Cholewka, 2010
Giemza, 2013																										x
Lubkowska, A., 2011																										x
Ziemann, 2013																		x										x					x								x
Dȩbiec-Ba̧k, A., 2013
Galliera, 2013
Savic, 2013
Mila-Kierzenkowska,2011
Miller , 2011			x									x	x					x			x			x															x							x
Lubkowska, 2011																										x
Dybek, T., 2012																										x
Gong, 2011																												x						x
Lombardi, 2013
Dębiec-Bąk, 2013
Szyguła, R., 2011																										x
Miller, 2012
Lubkowska, 2012																										x
Stanek, 2010														x	x			x			x											x							x			x	x						x
Ziemann, E., 2012
Jagodziński, L., 2007																												x
Wiecek, 2021
Istrati, J., 2010																										x		x
Klimek, 2011																										x
Miller, 2011			x									x	x					x			x			x															x							x
Rymaszewska, 2003			x	x										x				x	x												x						x		x		x	x	x			x			x
Stanek, A., 2011																										x
Korzonek-Szlacheta, 2007																										x
Lubkowska, A., 2011																										x							x
Bołtuć-Dziugieł, K., 2023																										x
Flemmer, A., 2010
Banffi, G., 2008
Rymaszewska, 2007																		x																					x							x
Misiorek A., 2021				x																									x																	x			x
TOTAL	13	5	17	10	1	9	3	1	1	1	0	11	3	7	6	2		48	2	1	33	4	3	6		69		25	6	14	5	9	21	7	6	3	2	2	21	7	11	7	6	5		16	6	6	7
[truncated: 56 more columns]
